# Supplementary material for: Production of para-aminobenzoic acid from different carbon-sources in engineered Saccharomyces cerevisiae
Source: Microb Cell Fact. 2016 May 26;15:89. doi: 10.1186/s12934-016-0485-8 (PMC4882779; doi:10.1186/s12934-016-0485-8)
Supplement: Supplementary file 1 — 10.1186/s12934-016-0485-8 Sequence analysis & discussion of ABZ1 & ABZ2. XLS-file containing sequence alignments & codon usage analysis of the different examined ABZ1 and ABZ2 genes. [file 12934_2016_485_MOESM1_ESM.xls]

## Sheet: sequence alignment
	Strain
Gene		ABZ1	ABZ2	ABZ1p	ABZ2p
	S288c	ATGCTGTCCGATACAATTGACACAAAGCAACAACAGCAACAGCTTCATGTCCTGTTCATAGACTCTTATGATTCATTCACCTACAATGTAGTGAGACTAATTGAACAACAAACTGATATCTCACCGGGAGTCAACGCCGTGCACGTGACGACGGTACATAGTGATACGTTCCAATCTATGGATCAGCTATTGCCACTTTTGCCGCTTTTTGATGCTATCGTTGTTGGCCCAGGACCTGGGAATCCCAACAATGGTGCACAAGATATGGGTATAATATCTGAGCTTTTCGAGAATGCCAATGGAAAGTTAGATGAAGTTCCAATATTGGGTATATGTCTTGGGTTCCAAGCAATGTGCTTGGCTCAAGGTGCTGATGTCAGTGAGCTAAATACTATCAAG…	ATGTCACTAATGGACAATTGGAAGACTGATATGGAAAGTTACGATGAAGGAGGCCTAGTTGCTAATCCGAACTTCGAGGTTCTGGCCACTTTCAGGTACGACCCTGGTTTTGCACGCCAGTCAGCGTCAAAGAAAGAGATCTTTGAAACTCCAGACCCTCGATTAGGTTTGAGAGACGAAGATATTAGGCAGCAGATAATTAATGAGGATTACTCAAGTTATTTACGAGTAAGGGAGGTTAATTCCGGCGGTGACCTTCTCGAAAATATTCAGCATCCTGATGCTTGGAAGCATGATTGCAAGACCATTGTGTGCCAGCGTGTAGAAGATATGCTACAAGTCATTTATGAACGATTTTTTTTATTAGATGAACAATACCAAAGAATAAGAATAGCATTA…	MLSDTIDTKQQQQQLHVLFIDSYDSFTYNVVRLIEQQTDISPGVNAVHVTTVHSDTFQSMDQLLPLLPLFDAIVVGPGPGNPNNGAQDMGIISELFENANGKLDEVPILGICLGFQAMCLAQGADVSELNTIKHGQVYEMHLNDAARACGLFSGYPDTFKSTRYHSLHVNAEGIDTLLPLCTTEDENGILLMSAQTKNKPWFGVQYHPESCCSELGGLLVSNFLKLSFINNVKTGRWEKKKLNGEFSDILSRLDRTIDRDPIYKVKEKYPKGEDTTYVKQFEVSEDPKLTFEICNIIREEKFVMSSSVISENTGEWSIIALPNSASQVFTHYGAMKKTTVHYWQDSEISYTLLKKCLDGQDSDLPGSLEVIHEDKSQFWITLGKFMENKIIDNHREIPF…	MSLMDNWKTDMESYDEGGLVANPNFEVLATFRYDPGFARQSASKKEIFETPDPRLGLRDEDIRQQIINEDYSSYLRVREVNSGGDLLENIQHPDAWKHDCKTIVCQRVEDMLQVIYERFFLLDEQYQRIRIALSYFKIDFSTSLNDLLKLLVENLINCKEGNSEYHEKIQKMINERQCYKMRVLVSKTGDIRIEAIPMPMEPILKLTTDYDSVSTYFIKTMLNGFLIDSTINWDVVVSSEPLNASAFTSFKTTSRDHYARARVRMQTAINNLRGSEPTSSVSQCEILFSNKSGLLMEGSITNVAVIQKDPNGSKKYVTPRLATGCLCGTMRHYLLRLGLIEEGDIDIGSLTVGNEVLLFNGVMGCIKGTVKTKY
	AWRI1631	ATGCTGTCCGATACAATTGACACAAAGCAACAACAGCAACAGCTTCATGTCCTGTTCATAGACTCTTATGATTCATTCACCTACAATGTAGTGAGACTAATTGAACAACAAACTGATATCTCACCGGGAGTCAACGCCGTGCACGTGACGACGGTACATAGTGATACGTTCCAATCTATGGATCAGCTATTGCCACTTTTGCCGCTTTTTGATGCTATCGTTGTTGGCCCAGGACCTGGGAATCCCAACAATGGTGCACAAGATATGGGTATAATATCTGAGCTTTTCGAGAATGCCAATGGAAAGTTAGATGAAGTTCCAATATTGGGTATATGTCTTGGGTTCCAAGCAATGTGCTTGGCTCAAGGTGCTGATGTCAGTGAGCTAAATACTATCAAG…	ATGTTCAACGAAAGGCAATGCTATAAAATGCGGGTACTTGTCTCTAAGACAGGAAATATACGAATTGAGGCAATTCCAATGCCTATGGAGCCTATCCTAAAATTAACAACCGATTATGACAGTGTTTCCACATACTTCATCAAAACGATGCTCAATGGATTTTTAATTGATAGCACAATAAATTGGGATGTTGTTGTTTCATCTGAACCATTGAACGCATCAGCTTTCACCAGTTTTAAAACCACTTCAAGAGATCATTACGCTAGGGCGAGAGTTCGCATGCAAACTGCTATAAATAACTTAAGAGGTTCAGAACCTACTTCTTCTGTCTCGCAATGCGAAATTTTATTTTCCAACAAATCTGGCCTGCTGATGGAAGGTTCAATAACAAACGTGGCT…	MLSDTIDTKQQQQQLHVLFIDSYDSFTYNVVRLIEQQTDISPGVNAVHVTTVHSDTFQSMDQLLPLLPLFDAIVVGPGPGNPNNGAQDMGIISELFENANGKLDEVPILGICLGFQAMCLAQGADVSELNTIKHGQVYEMHLNDAARACGLFSGYPDTFKSTRYHSLHVNAFGIDTLLPLCTTEDENGILLMSAQTKNKPWFGVQYHPESCCSELGGLLVSNFLKLSFINNVKTGRWEKKKLNGEFSDILSRLDRTIDRDPIYKVKEKYPKGEDTTYVKQFEVSEDPKLTFEICNIIREEKFVMSSSVISENRGEWSIIALPNSASQVFTHYGAMKKTTVHYWQDSEISYTLLKKCLDGQDSDLPGSLEVIHEDKSQFWITLGKFMENKIIDNHREIPF…	MFNERQCYKMRVLVSKTGNIRIEAIPMPMEPILKLTTDYDSVSTYFIKTMLNGFLIDSTINWDVVVSSEPLNASAFTSFKTTSRDHYARARVRMQTAINNLRGSEPTSSVSQCEILFSNKSGLLMEGSITNVAVIQKDPNGSKKYVTPRLATGCLCGTMRHYLLRLGLIEEGDIDIGSLTVGNEVLLFNGVMGCIKGTVKTKY
	AWRI796	ATGCAGCCAGAGCTTGTGGCCTTTTTTTCTGGTTATCCCGATACGTTCAAATCTACGAGGTACCATTCATTGCATGTCAATGCCTTCGGCATTGACACCCTTTTGCCCTTATGCACAACCGAAGATGAGAACGGTATTCTTTTGATGAGTGCTCAAACGAAAAATAAGCCATGGTTTGGCGTACAGTACCACCCGGAGTCATGTTGTTCAGAATTGGGGGGGCTGTTAGTCAGTAACTTTCTCAAGTTGAGTTTCATAAATAACGTGAAGACAGGAAGGTGGGAAAAGAAGAAACTTAATGGAGAGTTTTCCGATATCCTATCTCGATTGGATAGGACTATTGATAGAGACCCCATATACAAGGTAAAAGAGAAATATCCGAAGGGCGAGGACACAACT…	ATGTCACTAATGGACAATTGGAAGACTGATATGGAAAGTTACGATGAAGGAGGCCTAGTTGCTAATCCGAACTTTGAGGTTCTGGCCACTTTCAGGTACGACCCTGGTTTTGCACGCCAGTCAGCGTCAAAGAAAGAGATCTTTGAAACTCCAGACCCTCGATTAGGTTTGAGAGACGAAGATATTAGGCAGCAGATAATTAATGAGGATTACTCAAGTTATTTACGAGTAAGGGAAGTTAATTCCGGCGGTGACCTTCTCGAAAATATTCAGCATCCTGATGCTTGGAAGCATGATTGCAAGACCATTGTGTGCCAGCGTGTAGAAGATATGCTACAAGTCATTTATGAACGATTTTTTTTATTAGATGAACAATACCAAAGAATAAGAATAGCATTA…	MQPELVAFFSGYPDTFKSTRYHSLHVNAFGIDTLLPLCTTEDENGILLMSAQTKNKPWFGVQYHPESCCSELGGLLVSNFLKLSFINNVKTGRWEKKKLNGEFSDILSRLDRTIDRDPIYKVKEKYPKGEDTTYVKQFEVSEDPKLTFEICNIIREEKFVMSSSVISENRGEWSIIALPNSASQVFTHYGAMKKTTVHYWQDNEISYTLLKKCLDGQDSDLPGSLEVIHEDKSQFWITLGKFMENKIIDNHREIPFIGGLVGILGYEIGQYIACGRCNDDENSLVPDAKLVFINNSIVINHKQGKLYCISLDNTFPVALEQSLRDSFVRKKDIKQSLSWPKYLPEEIDFIITMPDKLDYAKAFKKCQDYMHKGDSYEMCLTTQTKVVPSAVIEPWRIFQ…	MSLMDNWKTDMESYDEGGLVANPNFEVLATFRYDPGFARQSASKKEIFETPDPRLGLRDEDIRQQIINEDYSSYLRVREVNSGGDLLENIQHPDAWKHDCKTIVCQRVEDMLQVIYERFFLLDEQYQRIRIALSYFKIDFSTSLNDLLKLLVENLINCKEGNAEYHEKIQKMFNERQCYKMRVLVSKTGNIRIEAIPMPMEPILKLTTDYDSVSTYFIKTMLNGFLIDSTINWDVVVSSEPLNASAFTSFKTTSRDHYARARVRMQTAINNLRGSEPTSSVSQCEILFSNKSGLLMEGSITNVAVIQKDPNGSKKYVTPRLATGCLCGTMRHYLLRLGLIEEGDIDIGSLTVGNEVLLFNGVMGCIKGTVKTKY
	QA23	ATGTCATCTTCTGTGATTAGTGAAAATAGGGGTGAATGGTCTATCATTGCTTTACCAAACTCCGCATCCCAGGTATTCACTCATTATGGAGCTATGAAAAAGACTACAGTTCATTATTGGCAAGATAGTGAAATTAGTTACACCTTGTTGAAAAAGTGTCTAGATGGTCAAGATTCGGATTTGCCTGGCTCCCTTGAGGTAATACATGAAGATAAATCCCAATTTTGGATCACTTTGGGTAAATTTATGGAGAATAAAATAATCGATAACCACAGAGAAATACCTTTTATTGGAGGTCTTGTTGGCATTTTAGGTTATGAAATAGGTCAGTACATTGCATGCGGCCGTTGCAATGATGATGARAATTCCCTTGTTCCCGACGCCAAACTAGTTTTTATC…	ATGAACGWATTTTTTTTATTAGATGAACAATACCAAAGAATAAGAATAGCATTATCATACTTTAAAATTGACTTCAGCACGTCTCTGAATGATTTATTGAAGTTATTGGTTGAAAACTTGATTAATTGTAAAGAAGGAAATGCAGAGTATCACGAAAAAATTCAAAAAATGTTCAACGAAAGGCAATGCTATAAAATGCGGGTACTTGTCTCTAAGACAGGAAATATACGAATTGAGGCAATTCCAATGCCTATGGAGCCTATCCTAAAATTAACAACCGATTATGACAGTGTTTCCACATACTTCATCAAAACGATGCTCAATGGATTTTTAATTGATAGCACAATAAATTGGGATGTTGTTGTTTCATCTGAACCATTGAACGCATCAGCTTTCACC…	MSSSVISENRGEWSIIALPNSASQVFTHYGAMKKTTVHYWQDSEISYTLLKKCLDGQDSDLPGSLEVIHEDKSQFWITLGKFMENKIIDNHREIPFIGGLVGILGYEIGQYIACGRCNDDENSLVPDAKLVFINNSIVINHKQGKLYCISLDNTFPVALEQSLRDSFVRKKDIKQSLSWPKYLPEEIDFIITMPDKLDYAKAFKKCQDYMHKGDSYEMCLTTQTKVVPSAVIEPWRIFQTLVQRNPAPFSSFFEFRDIIPRQDETPPVLCFLSTSPERFLKWDADTCELRPIKGTVKKGPQMNLAKATRILKTPKEFGENLMILDLIRNDLYELVPDVRVEEFMSVEEYATVYQLVSVVKAHGLTSASKKTRYSGIDVLKHSLPPGSMTGAPKKITVQL…	MNDFFLLDEQYQRIRIALSYFKIDFSTSLNDLLKLLVENLINCKEGNAEYHEKIQKMFNERQCYKMRVLVSKTGNIRIEAIPMPMEPILKLTTDYDSVSTYFIKTMLNGFLIDSTINWDVVVSSEPLNASAFTSFKTTSRDHYARARVRMQTAINNLRGSEPTSSVSQCEILFSNKSGLLMEGSITNVAVIQKDPNGSKKYVTPRLATGCLCGTMRHYLLRLGLIEEGDIDIGSLTVGNEVLLFNGVMGCIKGTVKTKY
	aligned nucleotide sequences
	aligned amino acid sequences
	tooles used:
	http://multalin.toulouse.inra.fr/multalin/multalin.html
	http://swissmodel.expasy.org/
