# Supplementary material for: Production of para-aminobenzoic acid from different carbon-sources in engineered Saccharomyces cerevisiae
Source: Microb Cell Fact. 2016 May 26;15:89. doi: 10.1186/s12934-016-0485-8 (PMC4882779; doi:10.1186/s12934-016-0485-8)
Supplement: Supplementary file 2 — 10.1186/s12934-016-0485-8 EMA networks & EFM plots for pABA production from different carbon-sources. XLS-file containing stoichiometric models for elementary mode analysis & result figures of product vs. biomass yield plots. [file 12934_2016_485_MOESM2_ESM.xls]

## Sheet: Glucose feed
Reaction number		Reaction equation	Function / Enzyme
R1a	reactionFormulas = {	'--> Glucose'	Glucose feed
R2a		'Product_ex -->'	Product out of the system
R3a		'Biomass_ex -->'	Biomass out of the system
R4a		'CO2 -->'	Carbon dioxide out of the system
R5a		'Ethanol -->'	Ethanol out of the system
R6a		'Glycerol -->'	Glycerol out of the system
R7a		'Acetate -->'	Acetate out of the system
R8a		'--> P_ex'	Phosphate into the system
R9a		'--> O2'	Oxygen into the system
R10a		'--> NH3'	Ammonia into the system
R11a		'Glucose + ATP[c] --> G6P[c] + ADP[c]'	Hexokinase (EC 2.7.1.1)
R12a		'pABA + ATP[c] --> Product_ex + ADP[c] + P[c]'	Product export (ABC transporter)
R13a		'P_ex + ATP[c] --> 2 P[c] + ADP[c]'	Phosphate-transporting ATPase (EC 3.6.3.27)
R14a		'G6P[c] <--> F6P[c]'	Glucose-6-phosphate isomerase (EC 5.3.1.9)
R15a		'ATP[c] + F6P[c] --> ADP[c] + F-16-BP[c]'	Phosphofructokinase (EC 2.7.1.11)
R16a		'F-16-BP[c] --> F6P[c] + P[c]'	Fructose 1,6-bisphosphatase (EC 3.1.3.11)
R17a		'F-16-BP[c] <--> GA3P[c] + DHAP[c]'	Fructose 1,6-bisphosphate aldolase (EC 4.1.2.13)
R18a		'DHAP[c] <--> GA3P[c]'	Triose-phosphate isomerase (EC 5.3.1.1)
R19a		'GA3P[c] + NAD[c] + P[c] <--> 13-PG[c] + NADH[c]'	Glyceraldehyde-3-phosphate dehydrogenase (EC 1.2.1.12)
R20a		'ADP[c] + 13-PG[c] <--> ATP[c] + 3-PG[c]'	Phosphoglycerate kinase (EC 2.7.2.3)
R21a		'3-PG[c] <--> 2-PG[c]'	Phosphoglycerate mutase (EC 5.4.2.1)
R22a		'2-PG[c] <--> PEP[c]'	Phosphopyruvate hydratase (EC 4.2.1.11)
R23a		'PEP[c] + ADP[c] --> PYR[c] + ATP[c]'	Pyruvate kinase (EC 2.7.1.40)
R24a		'G6P[c] + NADP[c] --> GLC-LAC[c] + NADPH[c]'	Glucose-6-phosphate 1-dehydrogenase (EC 1.1.1.49)
R25a		'GLC-LAC[c] --> 6-P-Gluconate[c]'	6-Phosphogluconolactonase (EC 3.1.1.31)
R26a		'6-P-Gluconate[c] + NADP[c] --> RIBU-5P[c] + CO2 + NADPH[c]'	Phosphogluconate dehydrogenase (EC 1.1.1.44)
R27a		'RIBU-5P[c] <--> XYL-5P[c]'	Ribulose-phosphate 3-epimerase (EC 5.1.3.1)
R28a		'RIBU-5P[c] <--> RIBO-5P[c]'	Ribose-5-phosphate isomerase (EC 5.3.1.6)
R29a		'S7P[c] + GA3P[c] <--> RIBO-5P[c] + XYL-5P[c]'	Transketolase (EC 2.2.1.1)
R30a		'S7P[c] + GA3P[c] <--> E-4P[c] + F6P[c]'	Transaldolase (EC 2.2.1.2)
R31a		'F6P[c] + GA3P[c] <--> E-4P[c] + XYL-5P[c]'	Transketolase (EC 2.2.1.1)
R32a		'Acetate + ATP[c] + H-CoA[c] --> AC-CoA[c] + AMP[c] + 2 P[c]'	Acetyl-CoA synthetase / Acetate-CoA ligase (EC 6.2.1.1)
R33a		'AC-CoA[c] + OAA[c] --> CIT[c] + H-CoA[c]'	Citrate synthase (EC 2.3.3.1)
R34a		'CIT[c] <--> ICI[c]'	Aconitase (EC 4.2.1.3)
R35a		'ICI[c] + NADP[c] --> 2-OXO[c] + CO2 + NADPH[c]'	Isocitrate dehydrogenase (NADP dependent) (EC 1.1.1.42)
R36a		'ICI[c] --> GLX[c] + SUCC[c]'	Isocitrat lyase (EC 4.1.3.1)
R37a		'AC-CoA[c] + GLX[c] --> H-CoA[c] + MAL[c]'	Malate synthase (EC 4.1.3.2)
R38a		'FUM[c] + NADH[c] --> SUCC[c] + NAD[c]'	Fumarate reductase (EC 1.3.1.6)
R39a		'FUM[c] <--> MAL[c]'	Fumarat hydrolase (EC 4.2.1.2)
R40a		'MAL[c] + NAD[c] <--> OAA[c] + NADH[c]'	Malate dehydrogenase (EC 1.1.1.37)
R41a		'PYR[c] + CO2 + ATP[c] --> OAA[c] + ADP[c] + P[c]'	Pyruvate carboxylase (EC 6.4.1.1)
R42a		'OAA[c] + ATP[c] --> PEP[c] + ADP[c] + CO2'	Phosphoenolpyruvate carboxykinase (EC 4.1.1.49)
R43a		'DHAP[c] + NADH[c] --> GLY-3P[c] + NAD[c]'	Glycerol-3-phosphate dehydrogenase (NAD dependent) (EC 1.1.1.8)
R44a		'GLY-3P[c] --> Glycerol + P[c]'	Glycerol-3-phosphatase (EC 3.1.3.21)
R45a		'PYR[c] --> ACA + CO2'	Pyruvate decarboxylase (EC 4.1.1.1)
R46a		'ACA + NADH[m] --> Ethanol + NAD[m]'	Alcohol dehydrogenase (EC 1.1.1.1)
R47a		'ACA + NADP[m] --> Acetate + NADPH[m]'	Aldehyde dehydrogenase (NADP dependent) (EC 1.2.1.4)
R48a		'ACA + NADP[c] --> Acetate + NADPH[c]'	Aldehyde dehydrogenase (NADP dependent) (EC 1.2.1.4)
R49a		'ACA + NAD[m] --> Acetate + NADH[m]'	Aldehyde dehydrogenase (NAD dependent) (EC 1.2.1.3)
R50a		'ACA + NAD[c] --> Acetate + NADH[c]'	Aldehyde dehydrogenase (NAD dependent) (EC 1.2.1.3)
R51a		'AC-CoA[c] --> H-CoA[c] + Acetate'	Acetyl-CoA hydrolase (EC 3.1.2.1)
R52a		'PYR[m] + H-CoA[m] + NAD[m] --> AC-CoA[m] + NADH[m] + CO2'	Pyruvate dehydrogenase complex (EC 1.2.4.1, EC 2.3.1.12, EC 1.8.1.4)
R53a		'Acetate + ATP[m] + H-CoA[m] --> AC-CoA[m] + AMP[m] + 2 P[m]'	Acetyl-CoA synthetase / Acetate-CoA ligase (EC 6.2.1.1)
R54a		'AC-CoA[m] + OAA[m] --> CIT[m] + H-CoA[m]'	Citrate synthase (E.C. 2.3.3.1)
R55a		'CIT[m] <--> ICI[m]'	Aconitase (EC 4.2.1.3)
R56a		'ICI[m] + NAD[m] --> 2-OXO[m] + CO2 + NADH[m]'	Isocitrate dehydrogenase (NAD dependent) (EC 1.1.1.41)
R57a		'ICI[m] + NADP[m] --> 2-OXO[m] + CO2 + NADPH[m]'	Isocitrate dehydrogenase (NADP dependent) (EC 1.1.1.42)
R58a		'2-OXO[m] + NAD[m] + H-CoA[m] --> SUCC-CoA[m] + NADH[m] + CO2'	2-Oxoglutarate dehydrogenase complex (EC 1.2.4.2, EC 2.3.1.61, EC 1.8.1.4)
R59a		'SUCC-CoA[m] + ADP[m] + P[m] <--> SUCC[m] + H-CoA[m] + ATP[m]'	Succinyl-CoA synthetase (EC 6.2.1.5)
R60a		'SUCC[m] + FAD[m] --> FUM[m] + FADH2[m]'	Succinate dehydrogenase (EC 1.3.5.1)
R61a		'FUM[m] + FADH2[m] --> SUCC[m] + FAD[m]'	Fumarate reductase (EC 1.3.99.1)
R62a		'FUM[m] <--> MAL[m]'	Fumarate hydratase (EC 4.2.1.2)
R63a		'MAL[m] + NAD[m] <--> OAA[m] + NADH[m]'	Malate dehydrogenase (EC 1.1.1.37)
R64a		'MAL[m] + NAD[m] <--> PYR[m] + CO2 + NADH[m]'	Malic enzyme (EC 1.1.1.38)
R65a		'ADP[c] + ATP[m] <--> ADP[m] + ATP[c]'	ADP/ATP translocase
R66a		'ICI[c] + MAL[m] <--> ICI[m] + MAL[c]'	Isocitrate/Malate antiporter
R67a		'FUM[c] + MAL[m] <--> FUM[m] + MAL[c]'	Fumarate/Malate antiporter
R68a		'SUCC[c] + MAL[m] <--> SUCC[m] + MAL[c]'	Succinate/Malate antiporter
R69a		'2-OXO[c] + MAL[m] --> 2-OXO[m] + MAL[c]'	Malate/2-Oxoglutarate antiporter
R70a		'P[c] + 2 H[i] --> P[m] + 2 H[m]'	Phosphate/Proton symporter
R71a		'PYR[c] + H[i] --> PYR[m] + H[m]'	Mitochondrial pyruvate import via proton gradient (MPC1)
R72a		'SUCC[c] + P[m] --> SUCC[m] + P[c]'	Succinate/Phosphate antiporter
R73a		'FUM[c] + P[m] --> FUM[m] + P[c]'	Fumarate/Phosphate antiporter
R74a		'MAL[c] + P[m] --> MAL[m] + P[c]'	Malate/Phosphate antiporter
R75a		'OAA[c] + 2 H[i] --> OAA[m] + 2 H[m]'	Mitochondrial oxaloacetate import via proton gradient (OAC1)
R76a		'H-CoA[m] --> H-CoA[c]'	Coenzyme A balance maintenance (to compensation simplified Acyl-CoA transfer)
R77a		'AC-CoA[c] --> AC-CoA[m]'	Free acetyl-coenzyme A transport (total of Acyl-CoA:carnitine acyltransferase I (EC 2.3.1.7), Acyl-carnitine/carnitine translocase (antiporter), Acyl-CoA:carnitine acyltransferase II (EC 2.3.1.7))
R78a		'GLN[c] <--> GLN[m]'	Free glutamine transfer
R79a		'GLU[c] + ATP[m] --> GLU[m] + ADP[m] + P[m]'	Glutamate tranport (ABC transporter)
R80a		'GLN[m] + 2-OXO[m] + NADH[m] --> 2 GLU[m] + NAD[m]'	Glutamate synthase (NAD dependent) (EC 1.4.1.14)
R81a		'2-OXO[c] + NH3 + NADPH[c] <--> GLU[c] + NADP[c]'	Glutamate dehydrogenase (NADP dependent) (EC 1.4.1.4)
R82a		'2-OXO[m] + NH3 + NADPH[m] <--> GLU[m] + NADP[m]'	Glutamate dehydrogenase (NADP dependent) (EC 1.4.1.4)
R83a		'GLU[m] + NAD[m] --> 2-OXO[m] + NH3 + NADH[m]'	Glutamate dehydrogenase (NAD dependent) (EC 1.4.1.2)
R84a		'GLU[c] + NH3 + ATP[c] --> GLN[c] + ADP[c] + P[c]'	Glutamine synthetase (EC 6.3.1.2)
R85a		'NADH[c] + UQ6[m] + 4 H[m] --> NAD[c] + UQ6H2[m] + 4 H[i]'	Mitochondrial external NADH dehydrogenase (Complex I)
R86a		'NADH[m] + UQ6[m] + 4 H[m] --> NAD[m] + UQ6H2[m] + 4 H[i]'	Mitochondrial internal NADH dehydrogenase (Complex I)
R87a		'FADH2[m] + UQ6[m] --> FAD[m] + UQ6H2[m]'	(Complex II)
R88a		'UQ6H2[m] + 6 H[m] + 0.5 O2 --> UQ6[m] + 6 H[i]'	Cytochrom bc1 + Cytochrom c oxidase (Complex III + IV)
R89a		'ADP[m] + 3 H[i] + P[m] <--> ATP[m] + 3 H[m]'	ATP synthase
R90a		'AMP[c] + ATP[c] <--> 2 ADP[c]'	Adenylate kinase (EC 2.7.4.3)
R91a		'AMP[m] + ATP[m] <--> 2 ADP[m]'	Adenylate kinase (EC 2.7.4.3)
R92a		'ATP[c] --> ADP[c] + P[c]'	ATP hydrolysis
R93a		'5215 NH3 + 1522 G6P[c] + 722 F6P[c] + 132 RIBO-5P[c] + 277 E-4P[c] + 88 GA3P[c] + 557 3-PG[c] + 524 PEP[c] + 241 PYR[c] + 1621 PYR[m] + 2781 AC-CoA[c] + 893 OAA[c] + 284 2-OXO[c] + 786 2-OXO[m] + 6470 NADPH[c] + 5068 NADPH[m] + 4362 ATP[c] + 2360 ATP[m] + 934 NAD[c] + 1081 NAD[m] --> Biomass[c] + Biomass[m] + 6470 NADP[c] + 5068 NADP[m] + 4362 ADP[c] + 2360 ADP[m] + 4362 P[c] + 2360 P[m] + 934 N…	Biomass formation
R94a		'Biomass[c] + Biomass[m] + 23000 ATP[c] + 29554 ATP[c] --> Biomass_ex + 23000 ADP[c] + 29554 ADP[c] + 23000 P[c] + 29554 P[c]'	Biomass maintenance
R95a		'E-4P[c] + PEP[c] --> DAHP[c] + P[c]'	3-deoxy-7-Phosphoheptulonate synthase (EC 2.5.1.54)
R96a		'DAHP[c] --> DHQ[c] + P[c]'	3-Dehydroquinate synthase (EC 4.2.3.4)
R97a		'DHQ[c] --> DHS[c]'	3-Dehydroquinate dehydratase (EC 4.2.1.10)
R98a		'DHS[c] + NADPH[c] --> SHIKI[c] + NADP[c]'	Shikimate dehydrogenase (EC 1.1.1.25)
R99a		'SHIKI[c] + ATP[c] --> SHIKI-3-P[c] + ADP[c]'	Shikimate kinase (EC 2.7.1.71)
R100a		'SHIKI-3-P[c] + PEP[c] --> CV-SHIKI-3-P[c] + P[c]'	5-Enolpyruvylshikimate-3-phosphate synthetase (EC 2.5.1.19)
R101a		'CV-SHIKI-3-P[c] --> CHOR[c] + P[c]'	Chorismate synthase (EC 4.2.3.5)
R102a		'CHOR[c] + GLN[c] --> 4A-4D-CHOR[c] + GLU[c]'	4-Amino-4-deoxychorismate synthase (EC 2.6.1.85)
R103a		'4A-4D-CHOR[c] --> pABA + PYR[c]'	4-Amino-4-deoxychorismate lyase (EC 4.1.3.38)
	};
	mnet = CalculateFluxModes(reactionFormulas);

## Sheet: Glycerol feed
Reaction number		Reaction equation	Function / Enzyme
R1b	reactionFormulas = {	'--> Glycerol'	Glycerol feed
R2		'Product_ex -->'	Product out of the system
R3		'Biomass_ex -->'	Biomass out of the system
R4		'CO2 -->'	Carbon dioxide out of the system
R5		'Ethanol -->'	Ethanol out of the system
R6b		'Acetate -->'	Acetate out of the system
R7b		'--> P_ex'	Phosphate into the system
R8b		'--> O2'	Oxygen into the system
R9b		'--> NH3'	Ammonia into the system
R10b		'Glycerol + ATP[c] --> GLY-3P[c] + ADP[c]'	Glycerol kinase (EC 2.7.1.30)
R11b		'GLY-3P[c] + FAD[m] --> DHAP[c] + FADH2[m]'	Glycerol-3-phosphate dehydrogenase (EC 1.1.99.5)
R12b		'pABA + ATP[c] --> Product_ex + ADP[c] + P[c]'	Product export (ABC transporter)
R13b		'P_ex + ATP[c] --> 2 P[c] + ADP[c]'	Phosphate-transporting ATPase (EC 3.6.3.27)
R14b		'G6P[c] <--> F6P[c]'	Glucose-6-phosphate isomerase (EC 5.3.1.9)
R15b		'ATP[c] + F6P[c] --> ADP[c] + F-16-BP[c]'	Phosphofructokinase (EC 2.7.1.11)
R16b		'F-16-BP[c] --> F6P[c] + P[c]'	Fructose 1,6-bisphosphatase (EC 3.1.3.11)
R17b		'F-16-BP[c] <--> GA3P[c] + DHAP[c]'	Fructose 1,6-bisphosphate aldolase (EC 4.1.2.13)
R18b		'DHAP[c] <--> GA3P[c]'	Triose-phosphate isomerase (EC 5.3.1.1)
R19b		'GA3P[c] + NAD[c] + P[c] <--> 13-PG[c] + NADH[c]'	Glyceraldehyde-3-phosphate dehydrogenase (EC 1.2.1.12)
R20b		'ADP[c] + 13-PG[c] <--> ATP[c] + 3-PG[c]'	Phosphoglycerate kinase (EC 2.7.2.3)
R21b		'3-PG[c] <--> 2-PG[c]'	Phosphoglycerate mutase (EC 5.4.2.1)
R22b		'2-PG[c] <--> PEP[c]'	Phosphopyruvate hydratase (EC 4.2.1.11)
R23b		'PEP[c] + ADP[c] --> PYR[c] + ATP[c]'	Pyruvate kinase (EC 2.7.1.40)
R24b		'G6P[c] + NADP[c] --> GLC-LAC[c] + NADPH[c]'	Glucose-6-phosphate 1-dehydrogenase (EC 1.1.1.49)
R25b		'GLC-LAC[c] --> 6-P-Gluconate[c]'	6-Phosphogluconolactonase (EC 3.1.1.31)
R26b		'6-P-Gluconate[c] + NADP[c] --> RIBU-5P[c] + CO2 + NADPH[c]'	Phosphogluconate dehydrogenase (EC 1.1.1.44)
R27b		'RIBU-5P[c] <--> XYL-5P[c]'	Ribulose-phosphate 3-epimerase (EC 5.1.3.1)
R28b		'RIBU-5P[c] <--> RIBO-5P[c]'	Ribose-5-phosphate isomerase (EC 5.3.1.6)
R29b		'S7P[c] + GA3P[c] <--> RIBO-5P[c] + XYL-5P[c]'	Transketolase (EC 2.2.1.1)
R30b		'S7P[c] + GA3P[c] <--> E-4P[c] + F6P[c]'	Transaldolase (EC 2.2.1.2)
R31b		'F6P[c] + GA3P[c] <--> E-4P[c] + XYL-5P[c]'	Transketolase (EC 2.2.1.1)
R32b		'Acetate + ATP[c] + H-CoA[c] --> AC-CoA[c] + AMP[c] + 2 P[c]'	Acetyl-CoA synthetase / Acetate-CoA ligase (EC 6.2.1.1)
R33b		'AC-CoA[c] + OAA[c] --> CIT[c] + H-CoA[c]'	Citrate synthase (EC 2.3.3.1)
R34b		'CIT[c] <--> ICI[c]'	Aconitase (EC 4.2.1.3)
R35b		'ICI[c] + NADP[c] --> 2-OXO[c] + CO2 + NADPH[c]'	Isocitrate dehydrogenase (NADP dependent) (EC 1.1.1.42)
R36b		'ICI[c] --> GLX[c] + SUCC[c]'	Isocitrat lyase (EC 4.1.3.1)
R37b		'AC-CoA[c] + GLX[c] --> H-CoA[c] + MAL[c]'	Malate synthase (EC 4.1.3.2)
R38b		'FUM[c] + NADH[c] --> SUCC[c] + NAD[c]'	Fumarate reductase (EC 1.3.1.6)
R39b		'FUM[c] <--> MAL[c]'	Fumarat hydrolase (EC 4.2.1.2)
R40b		'MAL[c] + NAD[c] <--> OAA[c] + NADH[c]'	Malate dehydrogenase (EC 1.1.1.37)
R41b		'PYR[c] + CO2 + ATP[c] --> OAA[c] + ADP[c] + P[c]'	Pyruvate carboxylase (EC 6.4.1.1)
R42b		'OAA[c] + ATP[c] --> PEP[c] + ADP[c] + CO2'	Phosphoenolpyruvate carboxykinase (EC 4.1.1.49)
R43b		'PYR[c] --> ACA + CO2'	Pyruvate decarboxylase (EC 4.1.1.1)
R44b		'ACA + NADH[m] --> Ethanol + NAD[m]'	Alcohol dehydrogenase (EC 1.1.1.1)
R45b		'ACA + NADP[m] --> Acetate + NADPH[m]'	Aldehyde dehydrogenase (NADP dependent) (EC 1.2.1.4)
R46b		'ACA + NADP[c] --> Acetate + NADPH[c]'	Aldehyde dehydrogenase (NADP dependent) (EC 1.2.1.4)
R47b		'ACA + NAD[m] --> Acetate + NADH[m]'	Aldehyde dehydrogenase (NAD dependent) (EC 1.2.1.3)
R48b		'ACA + NAD[c] --> Acetate + NADH[c]'	Aldehyde dehydrogenase (NAD dependent) (EC 1.2.1.3)
R49b		'AC-CoA[c] --> H-CoA[c] + Acetate'	Acetyl-CoA hydrolase (EC 3.1.2.1)
R50b		'PYR[m] + H-CoA[m] + NAD[m] --> AC-CoA[m] + NADH[m] + CO2'	Pyruvate dehydrogenase complex (EC 1.2.4.1, EC 2.3.1.12, EC 1.8.1.4)
R51b		'Acetate + ATP[m] + H-CoA[m] --> AC-CoA[m] + AMP[m] + 2 P[m]'	Acetyl-CoA synthetase / Acetate-CoA ligase (EC 6.2.1.1)
R52b		'AC-CoA[m] + OAA[m] --> CIT[m] + H-CoA[m]'	Citrate synthase (E.C. 2.3.3.1)
R53b		'CIT[m] <--> ICI[m]'	Aconitase (EC 4.2.1.3)
R54b		'ICI[m] + NAD[m] --> 2-OXO[m] + CO2 + NADH[m]'	Isocitrate dehydrogenase (NAD dependent) (EC 1.1.1.41)
R55b		'ICI[m] + NADP[m] --> 2-OXO[m] + CO2 + NADPH[m]'	Isocitrate dehydrogenase (NADP dependent) (EC 1.1.1.42)
R56b		'2-OXO[m] + NAD[m] + H-CoA[m] --> SUCC-CoA[m] + NADH[m] + CO2'	2-Oxoglutarate dehydrogenase complex (EC 1.2.4.2, EC 2.3.1.61, EC 1.8.1.4)
R57b		'SUCC-CoA[m] + ADP[m] + P[m] <--> SUCC[m] + H-CoA[m] + ATP[m]'	Succinyl-CoA synthetase (EC 6.2.1.5)
R58b		'SUCC[m] + FAD[m] --> FUM[m] + FADH2[m]'	Succinate dehydrogenase (EC 1.3.5.1)
R59b		'FUM[m] + FADH2[m] --> SUCC[m] + FAD[m]'	Fumarate reductase (EC 1.3.99.1)
R60b		'FUM[m] <--> MAL[m]'	Fumarate hydratase (EC 4.2.1.2)
R61b		'MAL[m] + NAD[m] <--> OAA[m] + NADH[m]'	Malate dehydrogenase (EC 1.1.1.37)
R62b		'MAL[m] + NAD[m] <--> PYR[m] + CO2 + NADH[m]'	Malic enzyme (EC 1.1.1.38)
R63b		'ADP[c] + ATP[m] <--> ADP[m] + ATP[c]'	ADP/ATP translocase
R64b		'ICI[c] + MAL[m] <--> ICI[m] + MAL[c]'	Isocitrate/Malate antiporter
R65b		'FUM[c] + MAL[m] <--> FUM[m] + MAL[c]'	Fumarate/Malate antiporter
R66b		'SUCC[c] + MAL[m] <--> SUCC[m] + MAL[c]'	Succinate/Malate antiporter
R67b		'2-OXO[c] + MAL[m] --> 2-OXO[m] + MAL[c]'	Malate/2-Oxoglutarate antiporter
R68b		'P[c] + 2 H[i] --> P[m] + 2 H[m]'	Phosphate/Proton symporter
R69b		'PYR[c] + H[i] --> PYR[m] + H[m]'	Mitochondrial pyruvate import via proton gradient (MPC1)
R70b		'SUCC[c] + P[m] --> SUCC[m] + P[c]'	Succinate/Phosphate antiporter
R71b		'FUM[c] + P[m] --> FUM[m] + P[c]'	Fumarate/Phosphate antiporter
R72b		'MAL[c] + P[m] --> MAL[m] + P[c]'	Malate/Phosphate antiporter
R73b		'OAA[c] + 2 H[i] --> OAA[m] + 2 H[m]'	Mitochondrial oxaloacetate import via proton gradient (OAC1)
R74b		'H-CoA[m] --> H-CoA[c]'	Coenzyme A balance maintenance (to compensation simplified Acyl-CoA transfer)
R75b		'AC-CoA[c] --> AC-CoA[m]'	Free acetyl-coenzyme A transport (total of Acyl-CoA:carnitine acyltransferase I (EC 2.3.1.7), Acyl-carnitine/carnitine translocase (antiporter), Acyl-CoA:carnitine acyltransferase II (EC 2.3.1.7))
R76b		'GLN[c] <--> GLN[m]'	Free glutamine transfer
R77b		'GLU[c] + ATP[m] --> GLU[m] + ADP[m] + P[m]'	Glutamate tranport (ABC transporter)
R78b		'GLN[m] + 2-OXO[m] + NADH[m] --> 2 GLU[m] + NAD[m]'	Glutamate synthase (NAD dependent) (EC 1.4.1.14)
R79b		'2-OXO[c] + NH3 + NADPH[c] <--> GLU[c] + NADP[c]'	Glutamate dehydrogenase (NADP dependent) (EC 1.4.1.4)
R80b		'2-OXO[m] + NH3 + NADPH[m] <--> GLU[m] + NADP[m]'	Glutamate dehydrogenase (NADP dependent) (EC 1.4.1.4)
R81b		'GLU[m] + NAD[m] --> 2-OXO[m] + NH3 + NADH[m]'	Glutamate dehydrogenase (NAD dependent) (EC 1.4.1.2)
R82b		'GLU[c] + NH3 + ATP[c] --> GLN[c] + ADP[c] + P[c]'	Glutamine synthetase (EC 6.3.1.2)
R83b		'NADH[c] + UQ6[m] + 4 H[m] --> NAD[c] + UQ6H2[m] + 4 H[i]'	Mitochondrial external NADH dehydrogenase (Complex I)
R84b		'NADH[m] + UQ6[m] + 4 H[m] --> NAD[m] + UQ6H2[m] + 4 H[i]'	Mitochondrial internal NADH dehydrogenase (Complex I)
R85b		'FADH2[m] + UQ6[m] --> FAD[m] + UQ6H2[m]'	(Complex II)
R86b		'UQ6H2[m] + 6 H[m] + 0.5 O2 --> UQ6[m] + 6 H[i]'	Cytochrom bc1 + Cytochrom c oxidase (Complex III + IV)
R87b		'ADP[m] + 3 H[i] + P[m] <--> ATP[m] + 3 H[m]'	ATP synthase
R88b		'AMP[c] + ATP[c] <--> 2 ADP[c]'	Adenylate kinase (EC 2.7.4.3)
R89b		'AMP[m] + ATP[m] <--> 2 ADP[m]'	Adenylate kinase (EC 2.7.4.3)
R90b		'ATP[c] --> ADP[c] + P[c]'	ATP hydrolysis
R91b		'5215 NH3 + 1522 G6P[c] + 722 F6P[c] + 132 RIBO-5P[c] + 277 E-4P[c] + 88 GA3P[c] + 557 3-PG[c] + 524 PEP[c] + 241 PYR[c] + 1621 PYR[m] + 2781 AC-CoA[c] + 893 OAA[c] + 284 2-OXO[c] + 786 2-OXO[m] + 6470 NADPH[c] + 5068 NADPH[m] + 4362 ATP[c] + 2360 ATP[m] + 934 NAD[c] + 1081 NAD[m] --> Biomass[c] + Biomass[m] + 6470 NADP[c] + 5068 NADP[m] + 4362 ADP[c] + 2360 ADP[m] + 4362 P[c] + 2360 P[m] + 934 N…	Biomass formation
R92b		'Biomass[c] + Biomass[m] + 23000 ATP[c] + 29554 ATP[c] --> Biomass_ex + 23000 ADP[c] + 29554 ADP[c] + 23000 P[c] + 29554 P[c]'	Biomass maintenance
R93b		'E-4P[c] + PEP[c] --> DAHP[c] + P[c]'	3-deoxy-7-Phosphoheptulonate synthase (EC 2.5.1.54)
R94b		'DAHP[c] --> DHQ[c] + P[c]'	3-Dehydroquinate synthase (EC 4.2.3.4)
R95b		'DHQ[c] --> DHS[c]'	3-Dehydroquinate dehydratase (EC 4.2.1.10)
R96b		'DHS[c] + NADPH[c] --> SHIKI[c] + NADP[c]'	Shikimate dehydrogenase (EC 1.1.1.25)
R97b		'SHIKI[c] + ATP[c] --> SHIKI-3-P[c] + ADP[c]'	Shikimate kinase (EC 2.7.1.71)
R98b		'SHIKI-3-P[c] + PEP[c] --> CV-SHIKI-3-P[c] + P[c]'	5-Enolpyruvylshikimate-3-phosphate synthetase (EC 2.5.1.19)
R99b		'CV-SHIKI-3-P[c] --> CHOR[c] + P[c]'	Chorismate synthase (EC 4.2.3.5)
R100b		'CHOR[c] + GLN[c] --> 4A-4D-CHOR[c] + GLU[c]'	4-Amino-4-deoxychorismate synthase (EC 2.6.1.85)
R101b		'4A-4D-CHOR[c] --> pABA + PYR[c]'	4-Amino-4-deoxychorismate lyase (EC 4.1.3.38)
	};
	mnet = CalculateFluxModes(reactionFormulas);

## Sheet: Ethanol feed
Reaction number		Reaction equation	Function / Enzyme
R1c	reactionFormulas = {	'--> Ethanol'	Ethanol feed
R2c		'Product_ex -->'	Product out of the system
R3c		'Biomass_ex -->'	Biomass out of the system
R4c		'CO2 -->'	Carbon dioxide out of the system
R5c		'Glycerol -->'	Glycerol out of the system
R6c		'Acetate -->'	Acetate out of the system
R7c		'--> P_ex'	Phosphate into the system
R8c		'--> O2'	Oxygen into the system
R9c		'--> NH3'	Ammonia into the system
R10c		'Ethanol + NAD[m] --> ACA + NADH[m]'	Aldehyde dehydrogenase (NAD dependent) (EC 1.2.1.3)
R11c		'pABA + ATP[c] --> Product_ex + ADP[c] + P[c]'	Product export (ABC transporter)
R12c		'P_ex + ATP[c] --> 2 P[c] + ADP[c]'	Phosphate-transporting ATPase (EC 3.6.3.27)
R13c		'G6P[c] <--> F6P[c]'	Glucose-6-phosphate isomerase (EC 5.3.1.9)
R14c		'ATP[c] + F6P[c] --> ADP[c] + F-16-BP[c]'	Phosphofructokinase (EC 2.7.1.11)
R15c		'F-16-BP[c] --> F6P[c] + P[c]'	Fructose 1,6-bisphosphatase (EC 3.1.3.11)
R16c		'F-16-BP[c] <--> GA3P[c] + DHAP[c]'	Fructose 1,6-bisphosphate aldolase (EC 4.1.2.13)
R17c		'DHAP[c] <--> GA3P[c]'	Triose-phosphate isomerase (EC 5.3.1.1)
R18c		'GA3P[c] + NAD[c] + P[c] <--> 13-PG[c] + NADH[c]'	Glyceraldehyde-3-phosphate dehydrogenase (EC 1.2.1.12)
R19c		'ADP[c] + 13-PG[c] <--> ATP[c] + 3-PG[c]'	Phosphoglycerate kinase (EC 2.7.2.3)
R20c		'3-PG[c] <--> 2-PG[c]'	Phosphoglycerate mutase (EC 5.4.2.1)
R21c		'2-PG[c] <--> PEP[c]'	Phosphopyruvate hydratase (EC 4.2.1.11)
R22c		'PEP[c] + ADP[c] --> PYR[c] + ATP[c]'	Pyruvate kinase (EC 2.7.1.40)
R23c		'G6P[c] + NADP[c] --> GLC-LAC[c] + NADPH[c]'	Glucose-6-phosphate 1-dehydrogenase (EC 1.1.1.49)
R24c		'GLC-LAC[c] --> 6-P-Gluconate[c]'	6-Phosphogluconolactonase (EC 3.1.1.31)
R25c		'6-P-Gluconate[c] + NADP[c] --> RIBU-5P[c] + CO2 + NADPH[c]'	Phosphogluconate dehydrogenase (EC 1.1.1.44)
R26c		'RIBU-5P[c] <--> XYL-5P[c]'	Ribulose-phosphate 3-epimerase (EC 5.1.3.1)
R27c		'RIBU-5P[c] <--> RIBO-5P[c]'	Ribose-5-phosphate isomerase (EC 5.3.1.6)
R28c		'S7P[c] + GA3P[c] <--> RIBO-5P[c] + XYL-5P[c]'	Transketolase (EC 2.2.1.1)
R29c		'S7P[c] + GA3P[c] <--> E-4P[c] + F6P[c]'	Transaldolase (EC 2.2.1.2)
R30c		'F6P[c] + GA3P[c] <--> E-4P[c] + XYL-5P[c]'	Transketolase (EC 2.2.1.1)
R31c		'Acetate + ATP[c] + H-CoA[c] --> AC-CoA[c] + AMP[c] + 2 P[c]'	Acetyl-CoA synthetase / Acetate-CoA ligase (EC 6.2.1.1)
R32c		'AC-CoA[c] + OAA[c] --> CIT[c] + H-CoA[c]'	Citrate synthase (EC 2.3.3.1)
R33c		'CIT[c] <--> ICI[c]'	Aconitase (EC 4.2.1.3)
R34c		'ICI[c] + NADP[c] --> 2-OXO[c] + CO2 + NADPH[c]'	Isocitrate dehydrogenase (NADP dependent) (EC 1.1.1.42)
R35c		'ICI[c] --> GLX[c] + SUCC[c]'	Isocitrat lyase (EC 4.1.3.1)
R36c		'AC-CoA[c] + GLX[c] --> H-CoA[c] + MAL[c]'	Malate synthase (EC 4.1.3.2)
R37c		'FUM[c] + NADH[c] --> SUCC[c] + NAD[c]'	Fumarate reductase (EC 1.3.1.6)
R38c		'FUM[c] <--> MAL[c]'	Fumarat hydrolase (EC 4.2.1.2)
R39c		'MAL[c] + NAD[c] <--> OAA[c] + NADH[c]'	Malate dehydrogenase (EC 1.1.1.37)
R40c		'PYR[c] + CO2 + ATP[c] --> OAA[c] + ADP[c] + P[c]'	Pyruvate carboxylase (EC 6.4.1.1)
R41c		'OAA[c] + ATP[c] --> PEP[c] + ADP[c] + CO2'	Phosphoenolpyruvate carboxykinase (EC 4.1.1.49)
R42c		'DHAP[c] + NADH[c] --> GLY-3P[c] + NAD[c]'	Glycerol-3-phosphate dehydrogenase (NAD dependent) (EC 1.1.1.8)
R43c		'GLY-3P[c] --> Glycerol + P[c]'	Glycerol-3-phosphatase (EC 3.1.3.21)
R44c		'PYR[c] --> ACA + CO2'	Pyruvate decarboxylase (EC 4.1.1.1)
R45c		'ACA + NADP[m] --> Acetate + NADPH[m]'	Aldehyde dehydrogenase (NADP dependent) (EC 1.2.1.4)
R46c		'ACA + NADP[c] --> Acetate + NADPH[c]'	Aldehyde dehydrogenase (NADP dependent) (EC 1.2.1.4)
R47c		'ACA + NAD[m] --> Acetate + NADH[m]'	Aldehyde dehydrogenase (NAD dependent) (EC 1.2.1.3)
R48c		'ACA + NAD[c] --> Acetate + NADH[c]'	Aldehyde dehydrogenase (NAD dependent) (EC 1.2.1.3)
R49c		'AC-CoA[c] --> H-CoA[c] + Acetate'	Acetyl-CoA hydrolase (EC 3.1.2.1)
R50c		'PYR[m] + H-CoA[m] + NAD[m] --> AC-CoA[m] + NADH[m] + CO2'	Pyruvate dehydrogenase complex (EC 1.2.4.1, EC 2.3.1.12, EC 1.8.1.4)
R51c		'Acetate + ATP[m] + H-CoA[m] --> AC-CoA[m] + AMP[m] + 2 P[m]'	Acetyl-CoA synthetase / Acetate-CoA ligase (EC 6.2.1.1)
R52c		'AC-CoA[m] + OAA[m] --> CIT[m] + H-CoA[m]'	Citrate synthase (E.C. 2.3.3.1)
R53c		'CIT[m] <--> ICI[m]'	Aconitase (EC 4.2.1.3)
R54c		'ICI[m] + NAD[m] --> 2-OXO[m] + CO2 + NADH[m]'	Isocitrate dehydrogenase (NAD dependent) (EC 1.1.1.41)
R55c		'ICI[m] + NADP[m] --> 2-OXO[m] + CO2 + NADPH[m]'	Isocitrate dehydrogenase (NADP dependent) (EC 1.1.1.42)
R56c		'2-OXO[m] + NAD[m] + H-CoA[m] --> SUCC-CoA[m] + NADH[m] + CO2'	2-Oxoglutarate dehydrogenase complex (EC 1.2.4.2, EC 2.3.1.61, EC 1.8.1.4)
R57c		'SUCC-CoA[m] + ADP[m] + P[m] <--> SUCC[m] + H-CoA[m] + ATP[m]'	Succinyl-CoA synthetase (EC 6.2.1.5)
R58c		'SUCC[m] + FAD[m] --> FUM[m] + FADH2[m]'	Succinate dehydrogenase (EC 1.3.5.1)
R59c		'FUM[m] + FADH2[m] --> SUCC[m] + FAD[m]'	Fumarate reductase (EC 1.3.99.1)
R60c		'FUM[m] <--> MAL[m]'	Fumarate hydratase (EC 4.2.1.2)
R61c		'MAL[m] + NAD[m] <--> OAA[m] + NADH[m]'	Malate dehydrogenase (EC 1.1.1.37)
R62c		'MAL[m] + NAD[m] <--> PYR[m] + CO2 + NADH[m]'	Malic enzyme (EC 1.1.1.38)
R63c		'ADP[c] + ATP[m] <--> ADP[m] + ATP[c]'	ADP/ATP translocase
R64c		'ICI[c] + MAL[m] <--> ICI[m] + MAL[c]'	Isocitrate/Malate antiporter
R65c		'FUM[c] + MAL[m] <--> FUM[m] + MAL[c]'	Fumarate/Malate antiporter
R66c		'SUCC[c] + MAL[m] <--> SUCC[m] + MAL[c]'	Succinate/Malate antiporter
R67c		'2-OXO[c] + MAL[m] --> 2-OXO[m] + MAL[c]'	Malate/2-Oxoglutarate antiporter
R68c		'P[c] + 2 H[i] --> P[m] + 2 H[m]'	Phosphate/Proton symporter
R69c		'PYR[c] + H[i] --> PYR[m] + H[m]'	Mitochondrial pyruvate import via proton gradient (MPC1)
R70c		'SUCC[c] + P[m] --> SUCC[m] + P[c]'	Succinate/Phosphate antiporter
R71c		'FUM[c] + P[m] --> FUM[m] + P[c]'	Fumarate/Phosphate antiporter
R72c		'MAL[c] + P[m] --> MAL[m] + P[c]'	Malate/Phosphate antiporter
R73c		'OAA[c] + 2 H[i] --> OAA[m] + 2 H[m]'	Mitochondrial oxaloacetate import via proton gradient (OAC1)
R74c		'H-CoA[m] --> H-CoA[c]'	Coenzyme A balance maintenance (to compensation simplified Acyl-CoA transfer)
R75c		'AC-CoA[c] --> AC-CoA[m]'	Free acetyl-coenzyme A transport (total of Acyl-CoA:carnitine acyltransferase I (EC 2.3.1.7), Acyl-carnitine/carnitine translocase (antiporter), Acyl-CoA:carnitine acyltransferase II (EC 2.3.1.7))
R76c		'GLN[c] <--> GLN[m]'	Free glutamine transfer
R77c		'GLU[c] + ATP[m] --> GLU[m] + ADP[m] + P[m]'	Glutamate tranport (ABC transporter)
R78c		'GLN[m] + 2-OXO[m] + NADH[m] --> 2 GLU[m] + NAD[m]'	Glutamate synthase (NAD dependent) (EC 1.4.1.14)
R79c		'2-OXO[c] + NH3 + NADPH[c] <--> GLU[c] + NADP[c]'	Glutamate dehydrogenase (NADP dependent) (EC 1.4.1.4)
R80c		'2-OXO[m] + NH3 + NADPH[m] <--> GLU[m] + NADP[m]'	Glutamate dehydrogenase (NADP dependent) (EC 1.4.1.4)
R81c		'GLU[m] + NAD[m] --> 2-OXO[m] + NH3 + NADH[m]'	Glutamate dehydrogenase (NAD dependent) (EC 1.4.1.2)
R82c		'GLU[c] + NH3 + ATP[c] --> GLN[c] + ADP[c] + P[c]'	Glutamine synthetase (EC 6.3.1.2)
R83c		'NADH[c] + UQ6[m] + 4 H[m] --> NAD[c] + UQ6H2[m] + 4 H[i]'	Mitochondrial external NADH dehydrogenase (Complex I)
R84c		'NADH[m] + UQ6[m] + 4 H[m] --> NAD[m] + UQ6H2[m] + 4 H[i]'	Mitochondrial internal NADH dehydrogenase (Complex I)
R85c		'FADH2[m] + UQ6[m] --> FAD[m] + UQ6H2[m]'	(Complex II)
R86c		'UQ6H2[m] + 6 H[m] + 0.5 O2 --> UQ6[m] + 6 H[i]'	Cytochrom bc1 + Cytochrom c oxidase (Complex III + IV)
R87c		'ADP[m] + 3 H[i] + P[m] <--> ATP[m] + 3 H[m]'	ATP synthase
R88c		'AMP[c] + ATP[c] <--> 2 ADP[c]'	Adenylate kinase (EC 2.7.4.3)
R89c		'AMP[m] + ATP[m] <--> 2 ADP[m]'	Adenylate kinase (EC 2.7.4.3)
R90c		'ATP[c] --> ADP[c] + P[c]'	ATP hydrolysis
R91c		'5215 NH3 + 1522 G6P[c] + 722 F6P[c] + 132 RIBO-5P[c] + 277 E-4P[c] + 88 GA3P[c] + 557 3-PG[c] + 524 PEP[c] + 241 PYR[c] + 1621 PYR[m] + 2781 AC-CoA[c] + 893 OAA[c] + 284 2-OXO[c] + 786 2-OXO[m] + 6470 NADPH[c] + 5068 NADPH[m] + 4362 ATP[c] + 2360 ATP[m] + 934 NAD[c] + 1081 NAD[m] --> Biomass[c] + Biomass[m] + 6470 NADP[c] + 5068 NADP[m] + 4362 ADP[c] + 2360 ADP[m] + 4362 P[c] + 2360 P[m] + 934 N…	Biomass formation
R92c		'Biomass[c] + Biomass[m] + 23000 ATP[c] + 29554 ATP[c] --> Biomass_ex + 23000 ADP[c] + 29554 ADP[c] + 23000 P[c] + 29554 P[c]'	Biomass maintenance
R93c		'E-4P[c] + PEP[c] --> DAHP[c] + P[c]'	3-deoxy-7-Phosphoheptulonate synthase (EC 2.5.1.54)
R94c		'DAHP[c] --> DHQ[c] + P[c]'	3-Dehydroquinate synthase (EC 4.2.3.4)
R95c		'DHQ[c] --> DHS[c]'	3-Dehydroquinate dehydratase (EC 4.2.1.10)
R96c		'DHS[c] + NADPH[c] --> SHIKI[c] + NADP[c]'	Shikimate dehydrogenase (EC 1.1.1.25)
R97c		'SHIKI[c] + ATP[c] --> SHIKI-3-P[c] + ADP[c]'	Shikimate kinase (EC 2.7.1.71)
R98c		'SHIKI-3-P[c] + PEP[c] --> CV-SHIKI-3-P[c] + P[c]'	5-Enolpyruvylshikimate-3-phosphate synthetase (EC 2.5.1.19)
R99c		'CV-SHIKI-3-P[c] --> CHOR[c] + P[c]'	Chorismate synthase (EC 4.2.3.5)
R100c		'CHOR[c] + GLN[c] --> 4A-4D-CHOR[c] + GLU[c]'	4-Amino-4-deoxychorismate synthase (EC 2.6.1.85)
R101c		'4A-4D-CHOR[c] --> pABA + PYR[c]'	4-Amino-4-deoxychorismate lyase (EC 4.1.3.38)
	};
	mnet = CalculateFluxModes(reactionFormulas);

## Sheet: Glycerol-Ethanol co-feed
Reaction number		Reaction equation	Function / Enzyme
R1d	reactionFormulas = {	'--> Glycerol'	Glycerol feed
R2d		'--> Ethanol'	Ethanol feed
R3d		'Product_ex -->'	Product out of the system
R4d		'Biomass_ex -->'	Biomass out of the system
R5d		'CO2 -->'	Carbon dioxide out of the system
R6d		'Acetate -->'	Acetate out of the system
R7d		'--> P_ex'	Phosphate into the system
R8d		'--> O2'	Oxygen into the system
R9d		'--> NH3'	Ammonia into the system
R10d		'Glycerol + ATP[c] --> GLY-3P[c] + ADP[c]'	Glycerol kinase (EC 2.7.1.30)
R11d		'GLY-3P[c] + FAD[m] --> DHAP[c] + FADH2[m]'	Glycerol-3-phosphate dehydrogenase (EC 1.1.99.5)
R12d		'Ethanol + NAD[m] --> ACA + NADH[m]'	Alcohol dehydrogenase (EC 1.1.1.1)
R13d		'pABA + ATP[c] --> Product_ex + ADP[c] + P[c]'	Product export (ABC transporter)
R14d		'P_ex + ATP[c] --> 2 P[c] + ADP[c]'	Phosphate-transporting ATPase (EC 3.6.3.27)
R15d		'G6P[c] <--> F6P[c]'	Glucose-6-phosphate isomerase (EC 5.3.1.9)
R16d		'ATP[c] + F6P[c] --> ADP[c] + F-16-BP[c]'	Phosphofructokinase (EC 2.7.1.11)
R17d		'F-16-BP[c] --> F6P[c] + P[c]'	Fructose 1,6-bisphosphatase (EC 3.1.3.11)
R18d		'F-16-BP[c] <--> GA3P[c] + DHAP[c]'	Fructose 1,6-bisphosphate aldolase (EC 4.1.2.13)
R19d		'DHAP[c] <--> GA3P[c]'	Triose-phosphate isomerase (EC 5.3.1.1)
R20d		'GA3P[c] + NAD[c] + P[c] <--> 13-PG[c] + NADH[c]'	Glyceraldehyde-3-phosphate dehydrogenase (EC 1.2.1.12)
R21d		'ADP[c] + 13-PG[c] <--> ATP[c] + 3-PG[c]'	Phosphoglycerate kinase (EC 2.7.2.3)
R22d		'3-PG[c] <--> 2-PG[c]'	Phosphoglycerate mutase (EC 5.4.2.1)
R23d		'2-PG[c] <--> PEP[c]'	Phosphopyruvate hydratase (EC 4.2.1.11)
R24d		'PEP[c] + ADP[c] --> PYR[c] + ATP[c]'	Pyruvate kinase (EC 2.7.1.40)
R25d		'G6P[c] + NADP[c] --> GLC-LAC[c] + NADPH[c]'	Glucose-6-phosphate 1-dehydrogenase (EC 1.1.1.49)
R26d		'GLC-LAC[c] --> 6-P-Gluconate[c]'	6-Phosphogluconolactonase (EC 3.1.1.31)
R27d		'6-P-Gluconate[c] + NADP[c] --> RIBU-5P[c] + CO2 + NADPH[c]'	Phosphogluconate dehydrogenase (EC 1.1.1.44)
R28d		'RIBU-5P[c] <--> XYL-5P[c]'	Ribulose-phosphate 3-epimerase (EC 5.1.3.1)
R29d		'RIBU-5P[c] <--> RIBO-5P[c]'	Ribose-5-phosphate isomerase (EC 5.3.1.6)
R30d		'S7P[c] + GA3P[c] <--> RIBO-5P[c] + XYL-5P[c]'	Transketolase (EC 2.2.1.1)
R31d		'S7P[c] + GA3P[c] <--> E-4P[c] + F6P[c]'	Transaldolase (EC 2.2.1.2)
R32d		'F6P[c] + GA3P[c] <--> E-4P[c] + XYL-5P[c]'	Transketolase (EC 2.2.1.1)
R33d		'Acetate + ATP[c] + H-CoA[c] --> AC-CoA[c] + AMP[c] + 2 P[c]'	Acetyl-CoA synthetase / Acetate-CoA ligase (EC 6.2.1.1)
R34d		'AC-CoA[c] + OAA[c] --> CIT[c] + H-CoA[c]'	Citrate synthase (EC 2.3.3.1)
R35d		'CIT[c] <--> ICI[c]'	Aconitase (EC 4.2.1.3)
R36d		'ICI[c] + NADP[c] --> 2-OXO[c] + CO2 + NADPH[c]'	Isocitrate dehydrogenase (NADP dependent) (EC 1.1.1.42)
R37d		'ICI[c] --> GLX[c] + SUCC[c]'	Isocitrat lyase (EC 4.1.3.1)
R38d		'AC-CoA[c] + GLX[c] --> H-CoA[c] + MAL[c]'	Malate synthase (EC 4.1.3.2)
R39d		'FUM[c] + NADH[c] --> SUCC[c] + NAD[c]'	Fumarate reductase (EC 1.3.1.6)
R40d		'FUM[c] <--> MAL[c]'	Fumarat hydrolase (EC 4.2.1.2)
R41d		'MAL[c] + NAD[c] <--> OAA[c] + NADH[c]'	Malate dehydrogenase (EC 1.1.1.37)
R42d		'PYR[c] + CO2 + ATP[c] --> OAA[c] + ADP[c] + P[c]'	Pyruvate carboxylase (EC 6.4.1.1)
R43d		'OAA[c] + ATP[c] --> PEP[c] + ADP[c] + CO2'	Phosphoenolpyruvate carboxykinase (EC 4.1.1.49)
R44d		'PYR[c] --> ACA + CO2'	Pyruvate decarboxylase (EC 4.1.1.1)
R45d		'ACA + NADP[m] --> Acetate + NADPH[m]'	Aldehyde dehydrogenase (NADP dependent) (EC 1.2.1.4)
R46d		'ACA + NADP[c] --> Acetate + NADPH[c]'	Aldehyde dehydrogenase (NADP dependent) (EC 1.2.1.4)
R47d		'ACA + NAD[m] --> Acetate + NADH[m]'	Aldehyde dehydrogenase (NAD dependent) (EC 1.2.1.3)
R48d		'ACA + NAD[c] --> Acetate + NADH[c]'	Aldehyde dehydrogenase (NAD dependent) (EC 1.2.1.3)
R49d		'AC-CoA[c] --> H-CoA[c] + Acetate'	Acetyl-CoA hydrolase (EC 3.1.2.1)
R50d		'PYR[m] + H-CoA[m] + NAD[m] --> AC-CoA[m] + NADH[m] + CO2'	Pyruvate dehydrogenase complex (EC 1.2.4.1, EC 2.3.1.12, EC 1.8.1.4)
R51d		'Acetate + ATP[m] + H-CoA[m] --> AC-CoA[m] + AMP[m] + 2 P[m]'	Acetyl-CoA synthetase / Acetate-CoA ligase (EC 6.2.1.1)
R52d		'AC-CoA[m] + OAA[m] --> CIT[m] + H-CoA[m]'	Citrate synthase (E.C. 2.3.3.1)
R53d		'CIT[m] <--> ICI[m]'	Aconitase (EC 4.2.1.3)
R54d		'ICI[m] + NAD[m] --> 2-OXO[m] + CO2 + NADH[m]'	Isocitrate dehydrogenase (NAD dependent) (EC 1.1.1.41)
R55d		'ICI[m] + NADP[m] --> 2-OXO[m] + CO2 + NADPH[m]'	Isocitrate dehydrogenase (NADP dependent) (EC 1.1.1.42)
R56d		'2-OXO[m] + NAD[m] + H-CoA[m] --> SUCC-CoA[m] + NADH[m] + CO2'	2-Oxoglutarate dehydrogenase complex (EC 1.2.4.2, EC 2.3.1.61, EC 1.8.1.4)
R57d		'SUCC-CoA[m] + ADP[m] + P[m] <--> SUCC[m] + H-CoA[m] + ATP[m]'	Succinyl-CoA synthetase (EC 6.2.1.5)
R58d		'SUCC[m] + FAD[m] --> FUM[m] + FADH2[m]'	Succinate dehydrogenase (EC 1.3.5.1)
R59d		'FUM[m] + FADH2[m] --> SUCC[m] + FAD[m]'	Fumarate reductase (EC 1.3.99.1)
R60d		'FUM[m] <--> MAL[m]'	Fumarate hydratase (EC 4.2.1.2)
R61d		'MAL[m] + NAD[m] <--> OAA[m] + NADH[m]'	Malate dehydrogenase (EC 1.1.1.37)
R62d		'MAL[m] + NAD[m] <--> PYR[m] + CO2 + NADH[m]'	Malic enzyme (EC 1.1.1.38)
R63d		'ADP[c] + ATP[m] <--> ADP[m] + ATP[c]'	ADP/ATP translocase
R64d		'ICI[c] + MAL[m] <--> ICI[m] + MAL[c]'	Isocitrate/Malate antiporter
R65d		'FUM[c] + MAL[m] <--> FUM[m] + MAL[c]'	Fumarate/Malate antiporter
R66d		'SUCC[c] + MAL[m] <--> SUCC[m] + MAL[c]'	Succinate/Malate antiporter
R67d		'2-OXO[c] + MAL[m] --> 2-OXO[m] + MAL[c]'	Malate/2-Oxoglutarate antiporter
R68d		'P[c] + 2 H[i] --> P[m] + 2 H[m]'	Phosphate/Proton symporter
R69d		'PYR[c] + H[i] --> PYR[m] + H[m]'	Mitochondrial pyruvate import via proton gradient (MPC1)
R70d		'SUCC[c] + P[m] --> SUCC[m] + P[c]'	Succinate/Phosphate antiporter
R71d		'FUM[c] + P[m] --> FUM[m] + P[c]'	Fumarate/Phosphate antiporter
R72d		'MAL[c] + P[m] --> MAL[m] + P[c]'	Malate/Phosphate antiporter
R73d		'OAA[c] + 2 H[i] --> OAA[m] + 2 H[m]'	Mitochondrial oxaloacetate import via proton gradient (OAC1)
R74d		'H-CoA[m] --> H-CoA[c]'	Coenzyme A balance maintenance (to compensation simplified Acyl-CoA transfer)
R75d		'AC-CoA[c] --> AC-CoA[m]'	Free acetyl-coenzyme A transport (total of Acyl-CoA:carnitine acyltransferase I (EC 2.3.1.7), Acyl-carnitine/carnitine translocase (antiporter), Acyl-CoA:carnitine acyltransferase II (EC 2.3.1.7))
R76d		'GLN[c] <--> GLN[m]'	Free glutamine transfer
R77d		'GLU[c] + ATP[m] --> GLU[m] + ADP[m] + P[m]'	Glutamate tranport (ABC transporter)
R78d		'GLN[m] + 2-OXO[m] + NADH[m] --> 2 GLU[m] + NAD[m]'	Glutamate synthase (NAD dependent) (EC 1.4.1.14)
R79d		'2-OXO[c] + NH3 + NADPH[c] <--> GLU[c] + NADP[c]'	Glutamate dehydrogenase (NADP dependent) (EC 1.4.1.4)
R80d		'2-OXO[m] + NH3 + NADPH[m] <--> GLU[m] + NADP[m]'	Glutamate dehydrogenase (NADP dependent) (EC 1.4.1.4)
R81d		'GLU[m] + NAD[m] --> 2-OXO[m] + NH3 + NADH[m]'	Glutamate dehydrogenase (NAD dependent) (EC 1.4.1.2)
R82d		'GLU[c] + NH3 + ATP[c] --> GLN[c] + ADP[c] + P[c]'	Glutamine synthetase (EC 6.3.1.2)
R83d		'NADH[c] + UQ6[m] + 4 H[m] --> NAD[c] + UQ6H2[m] + 4 H[i]'	Mitochondrial external NADH dehydrogenase (Complex I)
R84d		'NADH[m] + UQ6[m] + 4 H[m] --> NAD[m] + UQ6H2[m] + 4 H[i]'	Mitochondrial internal NADH dehydrogenase (Complex I)
R85d		'FADH2[m] + UQ6[m] --> FAD[m] + UQ6H2[m]'	(Complex II)
R86d		'UQ6H2[m] + 6 H[m] + 0.5 O2 --> UQ6[m] + 6 H[i]'	Cytochrom bc1 + Cytochrom c oxidase (Complex III + IV)
R87d		'ADP[m] + 3 H[i] + P[m] <--> ATP[m] + 3 H[m]'	ATP synthase
R88d		'AMP[c] + ATP[c] <--> 2 ADP[c]'	Adenylate kinase (EC 2.7.4.3)
R89d		'AMP[m] + ATP[m] <--> 2 ADP[m]'	Adenylate kinase (EC 2.7.4.3)
R90d		'ATP[c] --> ADP[c] + P[c]'	ATP hydrolysis
R91d		'5215 NH3 + 1522 G6P[c] + 722 F6P[c] + 132 RIBO-5P[c] + 277 E-4P[c] + 88 GA3P[c] + 557 3-PG[c] + 524 PEP[c] + 241 PYR[c] + 1621 PYR[m] + 2781 AC-CoA[c] + 893 OAA[c] + 284 2-OXO[c] + 786 2-OXO[m] + 6470 NADPH[c] + 5068 NADPH[m] + 4362 ATP[c] + 2360 ATP[m] + 934 NAD[c] + 1081 NAD[m] --> Biomass[c] + Biomass[m] + 6470 NADP[c] + 5068 NADP[m] + 4362 ADP[c] + 2360 ADP[m] + 4362 P[c] + 2360 P[m] + 934 N…	Biomass formation
R92d		'Biomass[c] + Biomass[m] + 23000 ATP[c] + 29554 ATP[c] --> Biomass_ex + 23000 ADP[c] + 29554 ADP[c] + 23000 P[c] + 29554 P[c]'	Biomass maintenance
R93d		'E-4P[c] + PEP[c] --> DAHP[c] + P[c]'	3-deoxy-7-Phosphoheptulonate synthase (EC 2.5.1.54)
R94d		'DAHP[c] --> DHQ[c] + P[c]'	3-Dehydroquinate synthase (EC 4.2.3.4)
R95d		'DHQ[c] --> DHS[c]'	3-Dehydroquinate dehydratase (EC 4.2.1.10)
R96d		'DHS[c] + NADPH[c] --> SHIKI[c] + NADP[c]'	Shikimate dehydrogenase (EC 1.1.1.25)
R97d		'SHIKI[c] + ATP[c] --> SHIKI-3-P[c] + ADP[c]'	Shikimate kinase (EC 2.7.1.71)
R98d		'SHIKI-3-P[c] + PEP[c] --> CV-SHIKI-3-P[c] + P[c]'	5-Enolpyruvylshikimate-3-phosphate synthetase (EC 2.5.1.19)
R99d		'CV-SHIKI-3-P[c] --> CHOR[c] + P[c]'	Chorismate synthase (EC 4.2.3.5)
R100d		'CHOR[c] + GLN[c] --> 4A-4D-CHOR[c] + GLU[c]'	4-Amino-4-deoxychorismate synthase (EC 2.6.1.85)
R101d		'4A-4D-CHOR[c] --> pABA + PYR[c]'	4-Amino-4-deoxychorismate lyase (EC 4.1.3.38)
	};
	mnet = CalculateFluxModes(reactionFormulas);
